# Supplementary material for: GC–MS Profiling of Naturally Extracted Essential Oils: Antimicrobial and Beverage Preservative Actions
Source: Life (Basel). 2022 Oct 12;12(10):1587. doi: 10.3390/life12101587 (PMC9605189; doi:10.3390/life12101587)
Supplement: Supplementary file 1 [file life-12-01587-s001.zip]

Archive with 1 entries (1 files):
- life-1931693-supplementary.pdf
